# Supplementary material for: RACK1 modulates polyglutamine-induced neurodegeneration by promoting ERK degradation in Drosophila
Source: PLoS Genet. 2021 May 13;17(5):e1009558. doi: 10.1371/journal.pgen.1009558 (PMC8118270; doi:10.1371/journal.pgen.1009558)
Supplement: S1 Table — UAS-RNAi lines were crossed with GMR-GAL4, and adult eyes of F1 flies were dissected for RNA extraction and subsequent qPCR. Samples were prepared in triplicate. All values were normalized to GMR-GAL4 samples. RpL32 was used as the reference gene for standardization. The p-values were obtained using a Student’s T-tests against the GMR-GAL4 samples. (XLSX) [file pgen.1009558.s009.xlsx]

## Sheet: Sheet1
Table S1. qPCR validation of indicated RNAi lines.
qPCR assay	GMR-GAL4	GMR> UAS-RNAi	p-value
rack1 (KK109073)	1	0.22	0.0428
rack1 (GD12135)	1	0.18	0.0353
poe (HMS00739)	1	0.18	0.0284
kcmf1 (HMS00511)	1	0.05	0.0138
ufd4 (generated)	1	0.05	0.036
UAS-RNAi lines were crossed with GMR-GAL4, and adult eyes of F1 flies were dissected for RNA extraction and subsequent qPCR. Samples were prepared in triplicate. All values were normalized to GMR-GAL4 samples. RpL32 was used as the reference gene for standardization. The p-values were obtained using a Student’s T-tests against the GMR-GAL4 samples.
