# Supplementary material for: RACK1 modulates polyglutamine-induced neurodegeneration by promoting ERK degradation in Drosophila
Source: PLoS Genet. 2021 May 13;17(5):e1009558. doi: 10.1371/journal.pgen.1009558 (PMC8118270; doi:10.1371/journal.pgen.1009558)
Supplement: S1 Data — (XLSX) [file pgen.1009558.s010.xlsx]

## Sheet: Fig 1
Fig 1C. MJD rhabdomere
wild type	MJD-Q78	MJD-Q78 rack1RNAi
7	0	3
7	0	3
7	0	2
7	0	2
7	1	3
7	0	2
7	1	2
7	0	2
6	0	3
7	0	3
Tukey's multiple comparisons test	Mean Diff.	95.00% CI of diff.	Below threshold?	Summary	Adjusted P Value
wild type vs. MJD-Q78	6.7	6.223 to 7.177	Yes	****	<0.0001	A-B
wild type vs. MJD-Q78 rack1RNAi	4.4	3.923 to 4.877	Yes	****	<0.0001	A-C
MJD-Q78 vs. MJD-Q78 rack1RNAi	-2.3	-2.777 to -1.823	Yes	****	<0.0001	B-C
Fig 1E. MJD ERG
wild type	MJD-Q78	MJD-Q78 rack1RNAi
10.01	0.27	1.16
8.18	0.1	2.23
8.79	0.03	1.13
9.19	0.3	2.08
6.5	0.06	1.31
Tukey's multiple comparisons test	Mean Diff.	95.00% CI of diff.	Below threshold?	Summary	Adjusted P Value
wild type vs. MJD-Q78	8.382	6.994 to 9.770	Yes	****	<0.0001	A-B
wild type vs. MJD-Q78 rack1RNAi	6.952	5.564 to 8.340	Yes	****	<0.0001	A-C
MJD-Q78 vs. MJD-Q78 rack1RNAi	-1.43	-2.818 to -0.04176	Yes	*	0.0434	B-C
Fig 1F. Htt96Q degeneration
day	wild type			GMR>Htt96Q-eGFP			GMR>Htt96Q-eGFP rack1RNAi
1	7	7	7	6.9	6.9	6.9	7	7	7
3	7	7	7	6.6	6.5	6.8	7	7	7
5	7	7	7	6.4	5.8	5.9	6.9	6.8	6.8
7	7	7	7	4.7	2.4	4.6	5.9	6.6	6
10	7	7	7	1.7	0.5	1.3	5	3.6	4.7
Šídák's multiple comparisons test	Mean Diff.	95.00% CI of diff.	Below threshold?	Summary	Adjusted P Value
Row 1
wild type vs. GMR>Htt96Q-eGFP	0.1	-1.04 to 1.24	No	ns	>0.9999
wild type vs. GMR>Htt96Q-eGFP rack1RNAi	0	-1.14 to 1.14	No	ns	>0.9999
GMR>Htt96Q-eGFP vs. GMR>Htt96Q-eGFP rack1RNAi	-0.1	-1.24 to 1.04	No	ns	>0.9999
Row 2
wild type vs. GMR>Htt96Q-eGFP	0.367	-0.771 to 1.50	No	ns	0.9965
wild type vs. GMR>Htt96Q-eGFP rack1RNAi	0	-1.14 to 1.14	No	ns	>0.9999
GMR>Htt96Q-eGFP vs. GMR>Htt96Q-eGFP rack1RNAi	-0.367	-1.50 to 0.771	No	ns	0.9965
Row 3
wild type vs. GMR>Htt96Q-eGFP	0.967	-0.171 to 2.10	No	ns	0.1559
wild type vs. GMR>Htt96Q-eGFP rack1RNAi	0.167	-0.971 to 1.30	No	ns	>0.9999
GMR>Htt96Q-eGFP vs. GMR>Htt96Q-eGFP rack1RNAi	-0.8	-1.94 to 0.338	No	ns	0.3949
Row 4
wild type vs. GMR>Htt96Q-eGFP	3.1	1.96 to 4.24	Yes	****	<0.0001
wild type vs. GMR>Htt96Q-eGFP rack1RNAi	0.833	-0.304 to 1.97	No	ns	0.3344
GMR>Htt96Q-eGFP vs. GMR>Htt96Q-eGFP rack1RNAi	-2.27	-3.40 to -1.13	Yes	****	<0.0001
Row 5
wild type vs. GMR>Htt96Q-eGFP	5.83	4.70 to 6.97	Yes	****	<0.0001
wild type vs. GMR>Htt96Q-eGFP rack1RNAi	2.57	1.43 to 3.70	Yes	****	<0.0001
GMR>Htt96Q-eGFP vs. GMR>Htt96Q-eGFP rack1RNAi	-3.27	-4.40 to -2.13	Yes	****	<0.0001
Fig 1G. MJD survival
Days	wild type	elav>MJD-Q78	elav>MJD-Q78 rack1RNAi
1	100	100	100
2	100	99.63	100
3	97.67	98.52	99.2593
4	97.67	97.79	97.4074
5	95.33	97.05	95.9259
6	94	96.31	94.0741
7	93	92.99	93.3333
8	92.67	89.3	92.5926
9	92.33	86.35	90.7407
10	92	82.66	87.7778
11	91.67	72.69	85.1852
12	91.67	60.89	83.7037
13	91.67	52.77	80.3704
14	91.67	40.96	77.037
15	91.67	29.52	74.4444
16	91.67	23.62	69.6296
17	91.33	19.19	61.8519
18	91.33	13.28	49.2593
19	91.33	8.12	41.1111
20	91.33	4.8	32.5926
21	91.33	1.48	29.2593
22	91	0.74	19.2593
23	91	0	12.2222
24	91	0	8.88889
25	91	0	5.55556
26	91	0	4.44444
27	91	0	2.59259
28	90.33	0	1.85185
29	90	0	1.48148
30	90	0	0.37037
31	90	0	0.37037
32	90	0	0
Log-rank (Mantel-Cox) test
Chi square	36.72
df	1
P value	<0.0001
P value summary	****
Are the survival curves sig different?	Yes

## Sheet: Fig 2
Fig 2B. 63Q intensity
control	rack1s12
0.968305	0.930699
1.03329	0.948357
1.03441	1.09189
0.920412	1.05196
0.888556	1.00815
	0.861084
Unpaired t test
P value	0.7861
P value summary	ns
Significantly different (P < 0.05)?	No
One- or two-tailed P value?	Two-tailed
t, df	t=0.2797, df=9
Fig 2C. 63Q aggregates quantity
control	rack1s12
1.5	1.14286
1.25	1.11111
1	1
1	1.125
0.777778	0.888889
Unpaired t test
P value	0.7056
P value summary	ns
Significantly different (P < 0.05)?	No
One- or two-tailed P value?	Two-tailed
t, df	t=0.3915, df=8
Fig 2E. Htt96Q monomer level
control	rack1RNAi
1	0.99
1	1
1	1.01
Dunnett's multiple comparisons test	Mean Diff.	95.00% CI of diff.	Below threshold?	Summary	Adjusted P Value	A-?
control vs. rack1RNAi	0	-0.2601 to 0.2601	No	ns	>0.9999	B	rack1RNAi
Fig 2F. Htt96Q aggregates level
control	rack1RNAi
1.28342	1.2246
0.951872	1.04813
0.770053	0.523529
Dunnett's multiple comparisons test	Mean Diff.	95.00% CI of diff.	Below threshold?	Summary	Adjusted P Value	A-?
control vs. rack1RNAi	0.0697	-0.5978 to 0.7372	No	ns	0.9376	B	rack1RNAi

## Sheet: Fig 3
Fig 3C. MJD rhabdomere
					rack1RNAi
GFP	poeRNAi	kcmf1RNAi	ufd4RNAi	USP47OE	GFP	poeRNAi	kcmf1RNAi	ufd4RNAi	USP47OE
0.1	2	2.1	0.2	2.1	2.3	6.7	6.7	1.8	6.8
0.1	1.5	1.8	0.1	1.8	2	6.8	6.8	1.6	6.7
0.1	2.5	1.9	0.1	1.9	2	6.9	6.9	1.9	7
Tukey's multiple comparisons test	Mean Diff.	95.00% CI of diff.	Below threshold?	Summary	Adjusted P Value
GFP vs. poeRNAi	-1.9	-2.543 to -1.257	Yes	****	<0.0001	A-B
GFP vs. kcmf1RNAi	-1.833	-2.477 to -1.190	Yes	****	<0.0001	A-C
GFP vs. ufd4RNAi	-0.03333	-0.6765 to 0.6099	No	ns	>0.9999	A-D
GFP vs. USP47OE	-1.833	-2.477 to -1.190	Yes	****	<0.0001	A-E
GFP vs. GFP	-2	-2.643 to -1.357	Yes	****	<0.0001	A-F
poeRNAi vs. kcmf1RNAi	0.06667	-0.5765 to 0.7099	No	ns	0.9991	B-C
poeRNAi vs. ufd4RNAi	1.867	1.223 to 2.510	Yes	****	<0.0001	B-D
poeRNAi vs. USP47OE	0.06667	-0.5765 to 0.7099	No	ns	0.9991	B-E
poeRNAi vs. GFP	-0.1	-0.7432 to 0.5432	No	ns	0.9941	B-F
kcmf1RNAi vs. ufd4RNAi	1.8	1.157 to 2.443	Yes	****	<0.0001	C-D
kcmf1RNAi vs. USP47OE	0	-0.6432 to 0.6432	No	ns	>0.9999	C-E
kcmf1RNAi vs. GFP	-0.1667	-0.8099 to 0.4765	No	ns	0.9467	C-F
ufd4RNAi vs. USP47OE	-1.8	-2.443 to -1.157	Yes	****	<0.0001	D-E
ufd4RNAi vs. GFP	-1.967	-2.610 to -1.323	Yes	****	<0.0001	D-F
USP47OE vs. GFP	-0.1667	-0.8099 to 0.4765	No	ns	0.9467	E-F

## Sheet: Fig 4
Fig 4C. MJD ERG
							rack1RNAi
GFP	GFP	poeRNAi	kcmf1RNAi	ufd4RNAi	USP47OE	wild type	poeRNAi	kcmf1RNAi	ufd4RNAi	USP47OE
-0.15	1.19	1.86	1.58	0.02	0.82	7.78	6.9	13.98	0.37	14.43
0.09	2.26	1.19	0.76	0.08	1.43	14.5	13.31	14.37	2.08	16.72
0.06	1.19	0.76	1.2	0.06	1.74	12.66	10.13	17.46	1.09	16.52
Tukey's multiple comparisons test	Mean Diff.	95.00% CI of diff.	Below threshold?	Summary	Adjusted P Value
GFP vs. GFP	-1.547	-2.718 to -0.3753	Yes	**	0.0082	A-B
GFP vs. poeRNAi	-1.27	-2.441 to -0.09867	Yes	*	0.0311	A-C
GFP vs. kcmf1RNAi	-1.18	-2.351 to -0.008669	Yes	*	0.048	A-D
GFP vs. ufd4RNAi	-0.05333	-1.225 to 1.118	No	ns	>0.9999	A-E
GFP vs. USP47OE	-1.33	-2.501 to -0.1587	Yes	*	0.0232	A-F
GFP vs. poeRNAi	0.2767	-0.8947 to 1.448	No	ns	0.9634	B-C
GFP vs. kcmf1RNAi	0.3667	-0.8047 to 1.538	No	ns	0.8911	B-D
GFP vs. ufd4RNAi	1.493	0.3220 to 2.665	Yes	*	0.0105	B-E
GFP vs. USP47OE	0.2167	-0.9547 to 1.388	No	ns	0.9872	B-F
poeRNAi vs. kcmf1RNAi	0.09	-1.081 to 1.261	No	ns	0.9998	C-D
poeRNAi vs. ufd4RNAi	1.217	0.04534 to 2.388	Yes	*	0.0402	C-E
poeRNAi vs. USP47OE	-0.06	-1.231 to 1.111	No	ns	>0.9999	C-F
kcmf1RNAi vs. ufd4RNAi	1.127	-0.04466 to 2.298	No	ns	0.0619	D-E
kcmf1RNAi vs. USP47OE	-0.15	-1.321 to 1.021	No	ns	0.9976	D-F
ufd4RNAi vs. USP47OE	-1.277	-2.448 to -0.1053	Yes	*	0.0301	E-F

## Sheet: Fig 5
Fig 5B. ERK protein levels
wild type	GMR>USP47	GMR>rack1RNAi
1.51073	2.2744	2.18877
0.495081	2.68829	2.3854
0.994193	2.32315	2.25828
Tukey's multiple comparisons test	Mean Diff.	95.00% CI of diff.	Below threshold?	Summary	Adjusted P Value
wild type vs. GMR>USP47	-1.429	-2.246 to -0.6117	Yes	**	0.0041	A-B
wild type vs. GMR>rack1RNAi	-1.277	-2.094 to -0.4605	Yes	**	0.0072	A-C
GMR>USP47 vs. GMR>rack1RNAi	0.1511	-0.6658 to 0.9681	No	ns	0.8416	B-C
Fig 5D. ERK intensity
control	erkRNAi	erkOE	rack1RNAi
0.975988	0.769805	1.58531	1.20556
1.04116	0.659129	1.14064	1.28036
1.09555	0.659129	1.61373	1.27508
0.957625			1.37929
0.922548			1.21296
Tukey's multiple comparisons test	Mean Diff.	95.00% CI of diff.	Below threshold?	Summary	Adjusted P Value
control vs. erkRNAi	0.3026	0.03144 to 0.5737	Yes	*	0.0275	A-B
control vs. erkOE	-0.448	-0.7191 to -0.1769	Yes	**	0.0018	A-C
control vs. rack1RNAi	-0.2721	-0.5069 to -0.03729	Yes	*	0.022	A-D
erkRNAi vs. erkOE	-0.7505	-1.054 to -0.4474	Yes	****	<0.0001	B-C
erkRNAi vs. rack1RNAi	-0.5746	-0.8457 to -0.3035	Yes	***	0.0002	B-D
erkOE vs. rack1RNAi	0.1759	-0.09520 to 0.4470	No	ns	0.2682	C-D

## Sheet: Fig 6
Fig 6B. ERK ubiquintination level
dsGFP	dsrack1
0.913897	0.148474
1.38136	0.320274
0.704745	0.460418
Unpaired t test
P value	0.0346
P value summary	*
Significantly different (P < 0.05)?	Yes
One- or two-tailed P value?	Two-tailed
t, df	t=3.146, df=4
Fig 6E. MJD rhabdomere
wild type	+	rack1RNAi	erkRNAi	rack1RNAi erkRNAi	erkOE
7	0	3	0	0.5	0.5
7	0.1	2.3	0.7	0.4	0.4
7	0.1	2	0.4	0.5	0.5
7	0.1	2	0.5	0.5	1.9
7	0.1	2.3		0.4	2.1
7	0.1	2		0.5	2.2
7	0.1	2
7
7
7
Tukey's multiple comparisons test	Mean Diff.	95.00% CI of diff.	Below threshold?	Summary	Adjusted P Value
wild type vs. +	6.914	6.344 to 7.484	Yes	****	<0.0001	A-B
wild type vs. rack1RNAi	4.771	4.202 to 5.341	Yes	****	<0.0001	A-C
wild type vs. erkRNAi	6.6	5.916 to 7.284	Yes	****	<0.0001	A-D
wild type vs. rack1RNAi erkRNAi	6.533	5.936 to 7.130	Yes	****	<0.0001	A-E
wild type vs. erkOE	5.733	5.136 to 6.330	Yes	****	<0.0001	A-F
+ vs. rack1RNAi	-2.143	-2.761 to -1.525	Yes	****	<0.0001	B-C
+ vs. erkRNAi	-0.3143	-1.039 to 0.4104	No	ns	0.7781	B-D
+ vs. rack1RNAi erkRNAi	-0.381	-1.024 to 0.2623	No	ns	0.4868	B-E
+ vs. erkOE	-1.181	-1.824 to -0.5377	Yes	****	<0.0001	B-F
rack1RNAi vs. erkRNAi	1.829	1.104 to 2.553	Yes	****	<0.0001	C-D
rack1RNAi vs. rack1RNAi erkRNAi	1.762	1.119 to 2.405	Yes	****	<0.0001	C-E
rack1RNAi vs. erkOE	0.9619	0.3186 to 1.605	Yes	***	0.001	C-F
erkRNAi vs. rack1RNAi erkRNAi	-0.06667	-0.8130 to 0.6797	No	ns	0.9998	D-E
erkRNAi vs. erkOE	-0.8667	-1.613 to -0.1203	Yes	*	0.0151	D-F
rack1RNAi erkRNAi vs. erkOE	-0.8	-1.468 to -0.1325	Yes	*	0.0113	E-F

## Sheet: Fig S2
Fig S2E. Htt25Q-eGFP levels
control	rack1RNAi
1.09	0.83
0.95	0.93
0.96	1
Unpaired t test
P value	0.2974
P value summary	ns
Significantly different (P < 0.05)?	No
One- or two-tailed P value?	Two-tailed
t, df	t=1.197, df=4

## Sheet: Fig S4
Fig S4B. 63Q intensity
mCD8-GFP	dnaJ-1OE	poeRNAi	kcmf1RNAi	ufd4RNAi	USP47OE	erkRNAi
0.914455	0.708103	1.17102	1.07777	1.0678	0.882674	0.860268
1.00859	0.538297	0.788753	0.939164	1.05116	0.940701	0.999621
0.957268	0.538297	0.970973	0.87668	0.949137	1.00458	0.923021
Tukey's multiple comparisons test	Mean Diff.	95.00% CI of diff.	Below threshold?	Summary	Adjusted P Value
mCD8-GFP vs. dnaJ-1OE	0.3652	0.06059 to 0.6698	Yes	*	0.0133	A-B
mCD8-GFP vs. poeRNAi	-0.01681	-0.3214 to 0.2878	No	ns	>0.9999	A-C
mCD8-GFP vs. kcmf1RNAi	-0.004434	-0.3090 to 0.3002	No	ns	>0.9999	A-D
mCD8-GFP vs. ufd4RNAi	-0.0626	-0.3672 to 0.2420	No	ns	0.9953	A-E
mCD8-GFP vs. USP47OE	0.01745	-0.2872 to 0.3221	No	ns	>0.9999	A-F
mCD8-GFP vs. erkRNAi	0.03247	-0.2721 to 0.3371	No	ns	>0.9999	A-G
mCD8-GFP vs. erkOE	-0.1043	-0.4090 to 0.2003	No	ns	0.9248	A-H
Fig S4B. 63Q aggregates quantity
mCD8-GFP	dnaJ-1OE	poeRNAi	kcmf1RNAi	ufd4RNAi	USP47OE	erkRNAi
0.8	0	0.833333	1	1	0.833333	0.8
1	0	1.4	1	1.2	1	1
1.2	0	1.2	1.2	0.833333	1	1
1	0	1	1	1	0.833333	0.8
1	0.142857	0.857143	1	1	1	1
Tukey's multiple comparisons test	Mean Diff.	95.00% CI of diff.	Below threshold?	Summary	Adjusted P Value
mCD8-GFP vs. dnaJ-1OE	0.9714	0.7013 to 1.242	Yes	****	<0.0001	A-B
mCD8-GFP vs. poeRNAi	-0.0581	-0.3283 to 0.2121	No	ns	0.9965	A-C
mCD8-GFP vs. kcmf1RNAi	-0.04	-0.3102 to 0.2302	No	ns	0.9997	A-D
mCD8-GFP vs. ufd4RNAi	-0.006667	-0.2768 to 0.2635	No	ns	>0.9999	A-E
mCD8-GFP vs. USP47OE	0.06667	-0.2035 to 0.3368	No	ns	0.992	A-F
mCD8-GFP vs. erkRNAi	0.08	-0.1902 to 0.3502	No	ns	0.977	A-G
mCD8-GFP vs. erkOE	0.08	-0.1902 to 0.3502	No	ns	0.977	A-H

## Sheet: Fig S5
Fig S5B. ERK level
control	poeRNAi	kcmf1RNAi	ufd4RNAi	rack1RNAi
1.03685	1.11623	1.14045	0.9796	1.20737
1.00856	1.20322	1.13383	0.890585	1.19756
0.980625	1.17429	1.03913	1.06265	1.12371
1.0879	1.44887	1.11859	1.11313	1.22492
1.14397	1.66671	1.19502	0.891649	1.16235
1.00361	1.14563	1.14425	1.02981	1.16193
0.953719	1.14331	1.14367	1.06983	1.13957
1.00313	1.19047	1.13564	0.944692	1.11479
1.10961	1.11696	1.0901	1.011	1.12621
1.03502	1.11412	1.12516	0.988501	1.13322
0.876208	1.19233	1.16348	0.751512	1.11738
0.967403	1.12112	1.21428	0.869857	1.10927
1.04213	1.0375	1.44467	1.03982	1.14066
1.07602	1.06611	1.25626	0.991689	1.10308
1.11549	1.22007	1.13404	1.08133	1.173
Tukey's multiple comparisons test	Mean Diff.	95.00% CI of diff.	Below threshold?	Summary	Adjusted P Value
control vs. poeRNAi	-0.1678	-0.2728 to -0.06273	Yes	***	0.0001	A-D
control vs. kcmf1RNAi	-0.1359	-0.2409 to -0.03084	Yes	**	0.0033	A-E
control vs. ufd4RNAi	0.0483	-0.05674 to 0.1534	No	ns	0.8089	A-F
control vs. rack1RNAi	-0.1197	-0.2247 to -0.01460	Yes	*	0.015	A-G

## Sheet: Fig S6
Fig S6A. erk mRNA level
wild type	GMR>USP47	GMR>rack1RNAi
1.04	1.16	1.07
0.96	0.79	1.34
1.03	0.99	1.12
0.97	0.78	0.99
		0.96
Tukey's multiple comparisons test	Mean Diff.	95.00% CI of diff.	Below threshold?	Summary	Adjusted P Value
wild type vs. GMR>USP47	0.07	-0.2001 to 0.3401	No	ns	0.763	A-B
wild type vs. GMR>rack1RNAi	-0.096	-0.3522 to 0.1602	No	ns	0.5775	A-C
GMR>USP47 vs. GMR>rack1RNAi	-0.166	-0.4222 to 0.09021	No	ns	0.2265	B-C
Fig S6B. erk monosome and polysome level
	GFP dsRNA				rack1 dsRNA
whole	0.9	0.89	1.21	0.96	0.82	0.97
monosome	1.03	1.13	0.84	1.63	0.36	0.65
polysome	1	0.86	1.13	0.83	0.86	0.79
GFP dsRNA - rack1 dsRNA
whole	0.08333	-0.5852 to 0.7519	No	ns	0.9816
monosome	0.12	-0.5486 to 0.7886	No	ns	0.9485
polysome	0.17	-0.4986 to 0.8386	No	ns	0.8709
Fig S6D. ERK level
GMR-GAL4	GMR-63Q	GMR>MJD-78Q
1.67106	0.919775	1.915
0.534741	0.604828	0.886727
1.1156	1.14648	0.790676
0.678602	1.09348	1.59233
Tukey's multiple comparisons test	Mean Diff.	95.00% CI of diff.	Below threshold?	Summary	Adjusted P Value
GMR-GAL4 vs. GMR-63Q	0.05886	-0.8377 to 0.9554	No	ns	0.9817	A-B
GMR-GAL4 vs. GMR>MJD-78Q	-0.2962	-1.193 to 0.6004	No	ns	0.6406	A-C
GMR-63Q vs. GMR>MJD-78Q	-0.355	-1.252 to 0.5415	No	ns	0.5345	B-C

[truncated: 2 more sheets: Fig S7, Fig S8]
